# Supplementary material for: Enhanced Thermal Stability of Carbonyl Iron Nanocrystalline Microwave Absorbents by Pinning Grain Boundaries with SiBaFe Alloy Nanoparticles
Source: Nanomaterials (Basel). 2024 May 16;14(10):869. doi: 10.3390/nano14100869 (PMC11124353; doi:10.3390/nano14100869)
Supplement: Supplementary file 1 [file nanomaterials-14-00869-s001.zip]

Archive with 1 entries (1 files):
- nanomaterials-2942926-supplementary.pdf
